# Supplementary material for: Coupled Gel Coprecipitation and Hydrothermal Processing to Synthesise Cubic Structured Compounds in the SrTiO3–SrZrO3 System
Source: Gels. 2026 Jun 6;12(6):505. doi: 10.3390/gels12060505 (PMC13298226; doi:10.3390/gels12060505)
Supplement: Supplementary file 1 [file gels-12-00505-s001.zip]

Archive with 1 entries (1 files):
- gels-4265597-supplementary.pdf
